# Supplementary material for: Does Knowledge About Physical Activity Translate into More Active Populations?
Source: Healthcare (Basel). 2025 Jun 11;13(12):1393. doi: 10.3390/healthcare13121393 (PMC12193354; doi:10.3390/healthcare13121393)
Supplement: Supplementary file 1 [file healthcare-13-01393-s001.zip]

Archive with 1 entries (1 files):
- healthcare-3632283-supplementary.pdf
